# Supplementary material for: SafeRx: A Canonical Pharmaceutical Knowledge Integration Framework for Multimodal Medication Safety
Source: Bioengineering (Basel). 2026 Jun 30;13(7):763. doi: 10.3390/bioengineering13070763 (PMC13405002; doi:10.3390/bioengineering13070763)
Supplement: Supplementary file 1 [file bioengineering-13-00763-s001.zip]

Archive with 3 entries (3 files):
- Supplementary Material S1 bioengineering-4362006.pdf
- Supplementary Material S2 bioengineering-4362006.xlsx
- Supplementary_Material_S3_bioengineering-4362006.xlsx
