# Supplementary material for: SafeRx: A Canonical Pharmaceutical Knowledge Integration Framework for Multimodal Medication Safety
Source: Bioengineering (Basel). 2026 Jun 30;13(7):763. doi: 10.3390/bioengineering13070763 (PMC13405002; doi:10.3390/bioengineering13070763)
Supplement: Supplementary file 1 [file bioengineering-13-00763-s001.zip › Supplementary Material S2 bioengineering-4362006.xlsx]

## Sheet: master_substances
canonical_name	reviewer_1	reviewer_2	reviewer_3	resolution_name
buserelin	-	-	-	-
fedratinib	-	-	-	-
amiloride	-	-	-	-
eltrombopag	-	-	-	-
sodium phenylbutyrate	-	-	-	-
fruquintinib	-	-	-	-
cefpirome	-	-	-	-
dynutuximab beta	incorrect	incorrect	incorrect	dinutuximab beta
nateglinide	-	-	-	-
diphtheria-haemophilus influenzae b-pertussis-poliomyelitis-tetanus-hepatitis b	-	-	-	-
neostigmine	-	-	-	-
baclofen	-	-	-	-
influenza, live attenuated	-	-	-	-
glipizide	-	-	-	-
citalopram	-	-	-	-
levomilnacipran	-	-	-	-
loteprednol	-	-	-	-
burosumab	-	-	-	-
azelaztine	incorrect	incorrect	incorrect	azelastine
verteporfin	-	-	-	-
pembrolizumab	-	-	-	-
dalbavancin	-	-	-	-
ivermectin	-	-	-	-
alitretinoin	-	-	-	-
amikacin	-	-	-	-
epinastine	-	-	-	-
ferrous gluconate	-	-	-	-
lactic acid	-	-	-	-
benserazide	-	-	-	-
eptacog alfa (activated)	-	-	-	-
artesunate	-	-	-	-
pimozide	-	-	-	-
daprodustat	-	-	-	-
fentanyl	-	-	-	-
zotorasib	incorrect	incorrect	incorrect	sotorasib
telmisartan	-	-	-	-
lymecycline	-	-	-	-
plerixafor	-	-	-	-
prednizone	incorrect	incorrect	incorrect	prednisone
dexchlorpheniramine	-	-	-	-
polatuzumab	-	-	-	-
bromelains	-	-	-	-
sodium phosphate	-	-	-	-
doripenem	-	-	-	-
rucaparib	-	-	-	-
enzalutamide	-	-	-	-
alcuronium	-	-	-	-
fusidic acid	-	-	-	-
lutetium (177-lu) dotatate	-	-	-	-
agomelatine	-	-	-	-
nitroprusside	-	-	-	-
ofatmuumab	incorrect	incorrect	incorrect	ofatumumab
eprosartan	-	-	-	-
butobarbital	-	-	-	-
clomethiazole	-	-	-	-
nilotinib	-	-	-	-
guanethidine	-	-	-	-
benralizumab	-	-	-	-
pentoxifylline	-	-	-	-
mirabegron	-	-	-	-
aztreonam	-	-	-	-
benznidazole	-	-	-	-
ulipristal acetate	-	-	-	-
zolpidem	-	-	-	-
tegaserod	-	-	-	-
clomipramine	-	-	-	-
sarecycline	-	-	-	-
palonosetron	-	-	-	-
vonoprazan	-	-	-	-
oxazepam	-	-	-	-
antazoline	-	-	-	-
pegcetacoplan	-	-	-	-
tazobactam	-	-	-	-
tree pollen	-	-	-	-
dimethyl fumarate	-	-	-	-
ribavirin	-	-	-	-
orphenadrine (citrate)	-	-	-	-
glucarpidase	-	-	-	-
metadone	incorrect	incorrect	incorrect	methadone
clodronic acid	-	-	-	-
mometasone	-	-	-	-
fluphenazine	-	-	-	-
marstacimab	-	-	-	-
immunoglobulins, normal human, for intravascular adm.	-	-	-	-
cisapride	-	-	-	-
gefapyxant	incorrect	incorrect	incorrect	gefapixant
terbutaline	-	-	-	-
meptazinol	-	-	-	-
krovalimab	incorrect	incorrect	incorrect	crovalimab
enoxaparyn	incorrect	incorrect	incorrect	enoxaparin
fexinidazole	-	-	-	-
delafloxacin	-	-	-	-
trientine	-	-	-	-
sparsentan	-	-	-	-
topiramate	-	-	-	-
calcium folinate	-	-	-	-
tolazamide	-	-	-	-
interferon beta	-	-	-	-
ecallantide	-	-	-	-
chlorambucil	-	-	-	-
trofinetide	-	-	-	-
aprocitentan	-	-	-	-
flurazepam	-	-	-	-
tolvaptan	-	-	-	-
efavirenz	-	-	-	-
levobunolol	-	-	-	-
lifitegrast	-	-	-	-
flukytosine	incorrect	incorrect	incorrect	flucytosine
choriogonadotropin alfa	-	-	-	-
mirikizumab	-	-	-	-
palbociclib	-	-	-	-
melagatran	-	-	-	-
nicotinic acid	-	-	-	-
dabigatran etexilate	-	-	-	-
gadoterydol	incorrect	incorrect	incorrect	gadoteridol
kapsaicin	incorrect	incorrect	incorrect	capsaicin
sodium thiosulfate	-	-	-	-
trandolapril	-	-	-	-
oxcarbazepine	-	-	-	-
dydrogesterone	-	-	-	-
bepridil	-	-	-	-
stavudine	-	-	-	-
sulbactam/durlobactam	-	-	-	-
vorapaxar	-	-	-	-
diflorazone	incorrect	incorrect	incorrect	diflorasone
difluprednate	-	-	-	-
zolbetuximab	-	-	-	-
lisinopril	-	-	-	-
sodium bicarbonate	-	-	-	-
lurbinectedin	-	-	-	-
levonorgestrel	-	-	-	-
cefuroxime	-	-	-	-
lenalidomide	-	-	-	-
flutemetamol (18f)	-	-	-	-
tranylcypromine	-	-	-	-
ergotamine	-	-	-	-
dienogest	-	-	-	-
regdanvimab	-	-	-	-
ganaxolone	-	-	-	-
tirofiban	-	-	-	-
trastuzumab emtansine	-	-	-	-
montelukast	-	-	-	-
terazosin	-	-	-	-
pasireotide	-	-	-	-
hexamidine	-	-	-	-
cloxacillin	-	-	-	-
trimipramine	-	-	-	-
tyfoid, purified polysaccharide antigen	incorrect	incorrect	incorrect	typhoid, purified polysaccharide antigen
acrivastine	-	-	-	-
lovastatin	-	-	-	-
norethisterone and estrogen	-	-	-	-
asciminib	-	-	-	-
brolucizumab	-	-	-	-
pilocarpine	-	-	-	-
itraconazole	-	-	-	-
hexetidine	-	-	-	-
mebeverine	-	-	-	-
technetium (99mtc) pertechnetate	-	-	-	-
warfaryn sodium	incorrect	incorrect	incorrect	warfarin sodium
tremelimumab	-	-	-	-
phenylephrine	-	-	-	-
belimumab	-	-	-	-
clozapine	-	-	-	-
loperamide	-	-	-	-
testosterone	-	-	-	-
lofepramine	-	-	-	-
prednizolone	incorrect	incorrect	incorrect	prednisolone
piraketam	incorrect	incorrect	incorrect	piracetam
aprotinin	-	-	-	-
tinidazole	-	-	-	-
zanubrutinib	-	-	-	-
voxelotor	-	-	-	-
vericiguat	-	-	-	-
salsalate	-	-	-	-
alipogene tiparvovec	-	-	-	-
nicergoline	-	-	-	-
dabrafenib	-	-	-	-
minocycline	-	-	-	-
bendroflumethiazide	-	-	-	-
aprepitant	-	-	-	-
diethyltoluamide	-	-	-	-
betulae cortex	-	-	-	-
gefitinib	-	-	-	-
clotrimazole	-	-	-	-
methoxy polyethylene glycol-epoetin beta	-	-	-	-
gemfibrozil	-	-	-	-
sildenafil	-	-	-	-
ranolazine	-	-	-	-
sinecatechins	-	-	-	-
korticotropin	incorrect	incorrect	incorrect	corticotropin
4-dimethylaminophenol	-	-	-	-
flunitrazepam	-	-	-	-
aclidinium bromide	-	-	-	-
clavulanic acid	-	-	-	-
sufentanil	-	-	-	-
hydrocodone	-	-	-	-
pralsetinib	-	-	-	-
ibutilide	-	-	-	-
chlormethine hydrochloride	-	-	-	-
nitroxoline	-	-	-	-
