# Supplementary material for: SafeRx: A Canonical Pharmaceutical Knowledge Integration Framework for Multimodal Medication Safety
Source: Bioengineering (Basel). 2026 Jun 30;13(7):763. doi: 10.3390/bioengineering13070763 (PMC13405002; doi:10.3390/bioengineering13070763)
Supplement: Supplementary file 1 [file bioengineering-13-00763-s001.zip › Supplementary_Material_S3_bioengineering-4362006.xlsx]

## Sheet: Validation worksheet
sample_id	index_substance	interacting_substance	effect_ro	recommendation_ro	mechanism	is_class	reviewer1_tier	reviewer2_tier	reviewer3_tier
S001	porcine brain protein hydrolysate	Neutral amino acid solutions	Cerebrolysin must not be mixed in the same infusion with neutral amino acid solutions.	Do not mix Cerebrolysin in infusion with neutral amino acid solutions.		0	1	1	1
S002	lidocaine	Amide-type local anaesthetics / antiarrhythmics (mexiletine, tocainide)	Additive systemic effects between lidocaine and other amide-type local anaesthetics or antiarrhythmics.	Use with caution; monitor for signs of systemic toxicity.	additive_effect	1	2	2	1
S003	vincamine	Drugs that induce torsades de pointes (antiarrhythmics: amiodarone, bretylium, disopyramide, quinidine, sotalol; other drugs: bepridil, intravenous erythromycin, sultopride)	Marked risk of ventricular disturbances, particularly torsades de pointes.	The combination is contraindicated; do not use concomitantly.		0	1	1	1
S004	naratriptan	ergotamine, ergotamine derivatives (including methysergide), dihydroergotamine (DHE), sumatriptan, other triptans/5-HT1 agonists	Potentially increases the risk of coronary spasm/vasoconstrictor effect.	Do not administer concomitantly; observe a 24-hour interval between administrations.		0	1	1	1
S005	amitriptyline	Sultopride	Concomitant use with sultopride is contraindicated owing to the increased risk of ventricular arrhythmias, particularly torsades de pointes.	Avoid concomitant administration.	qt_prolongation	0	1	1	1
S006	colchicine	bone marrow depressants	Risk of additive bone marrow depression.	Avoid the combination or use with caution, with careful haematological monitoring.		0	3	2	3
S007	ampicillin	Aminoglycosides	Combining them in the same syringe or infusion decreases the efficacy of the aminoglycoside.	Do not administer in the same syringe or infusion; they may be administered separately.	other	1	2	2	2
S008	neostigmine methylsulfate	Antimuscarinics (atropine)	Atropine antagonises the muscarinic effects of neostigmine.	Use as needed to counteract cholinergic adverse reactions.		0	2	2	2
S009	rivaroxaban	Anticoagulants (e.g., heparins, enoxaparin, fondaparinux, warfarin, dabigatran, apixaban)	Potential additive anticoagulant effect and increased bleeding risk.	Contraindicated, except in specific situations of treatment switching; utmost caution.		0	1	1	1
S010	propafenone	Theophylline	May double the plasma concentrations of theophylline.	Monitor for adverse reactions; adjust the dose as needed.		0	3	3	3
S011	flupentixol	Antihypertensive drugs (including guanethidine and similar compounds)	Neuroleptics may increase or decrease the effect of antihypertensive drugs; the effect of guanethidine is reduced.	Monitor blood pressure and adjust antihypertensive treatment as required.		0	2	2	2
S012	lisdexamfetamine	Extended-release venlafaxine	Minor changes in the plasma concentrations of venlafaxine and its metabolite, considered clinically insignificant.	No routine adjustments required.		0	2	3	3
S013	axitinib	Rifampicin	Rifampicin, a potent CYP3A4/5 inducer, reduced the mean AUC of axitinib by 79% and Cmax by 71%.	Avoid concomitant administration; if necessary, adjust the axitinib dose.	cyp3a4_induction	0	3	3	3
S014	brivudine	Flucytosine	Flucytosine is a prodrug of 5-fluorouracil; the interaction with brivudine may lead to increased fluoropyrimidine toxicity.	Concomitant administration is contraindicated; a minimum interval of 4 weeks between treatments must be observed.	other	0	1	1	1
S015	fluconazole	Zidovudine	Significant increase in plasma level.	Monitor for adverse reactions; possible dose reduction.		0	2	2	2
S016	calcifediol	Phenytoin, phenobarbital, primidone and other enzyme inducers (antiepileptics, CYP3A4 inducers)	Enzyme inducers may reduce the plasma concentrations of calcifediol and may inhibit its effects by inducing its hepatic metabolism. Monitoring of plasma 25-OH-D levels is required when administered concomitantly.	Monitor plasma 25-OH-D levels and adjust vitamin D supplementation as needed.		0	3	3	3
S017	folic acid + iron (III) hydroxide polymaltose	Chloramphenicol	Concomitant administration with folic acid in folate-deficient patients may antagonise the haematopoietic response to folic acid.	Monitor the haematological response.		0	2	3	3
S018	mirtazapine	Ethyl alcohol	Enhanced CNS depressant effect.	Avoid alcohol consumption during mirtazapine treatment.		0	2	2	2
S019	teriflunomide	Cholestyramine or activated charcoal	Rapid and significant decrease in the plasma concentrations of teriflunomide.	Do not administer concomitantly, unless accelerated elimination is intended.		0	3	3	3
S020	atracurium	Lithium salts	May enhance the neuromuscular blocking effect.	Careful monitoring of the neuromuscular response.	neuromuscular_blockade	0	1	1	1
S021	tetrabenazine	Drugs metabolised by CYP2D6	Tetrabenazine may increase the plasma concentrations of drugs metabolised by CYP2D6.	Monitor clinically and adjust the dose if necessary.		0	3	3	3
S022	thiamine	5-fluorouracil	5-fluorouracil inhibits the phosphorylation of thiamine in the body, thereby reducing the efficacy of thiamine.	Concomitant administration should be avoided, or the efficacy of thiamine treatment should be monitored.		0	3	3	3
S023	sodium chloride	Ethyl alcohol	The addition of ethyl alcohol to sodium chloride should be avoided.	The combination is not recommended.		0	1	1	1
S024	eplerenone	Digoxin	16% increase in the AUC of digoxin, with no signs of clinical toxicity.	Caution if the digoxin dose is near the upper therapeutic limit.		0	3	3	3
S025	calcifediol	Verapamil	Studies indicate a potential inhibition of the antianginal action through antagonism.	Use with caution and monitoring.		0	3	3	3
S026	sildenafil	Moderate CYP3A4 inhibitors (e.g., erythromycin, cimetidine)	They increase the systemic exposure to sildenafil (AUC).	Consider reducing the sildenafil dose to 25 mg.		0	2	2	2
S027	phenylbutazone	Thrombolytics	Possible increase in bleeding risk.	Use with great caution.		0	1	1	1
S028	doxorubicin	Other anthracyclines or cardiotoxic drugs (e.g., 5-fluorouracil, cyclophosphamide, paclitaxel) or calcium channel blockers	The cardiac toxicity of doxorubicin is intensified.	Carefully monitor cardiac function when combined.		0	3	3	3
S029	tolperisone	Administration without food	Decreases the bioavailability of tolperisone.	Tolperisone should be administered consistently with food for optimal absorption.		0	3	3	3
S030	carbidopa + levodopa	Amantadine	Synergism with levodopa; may increase the frequency of levodopa adverse reactions.	Adjustment of the Duodopa dose may be necessary.		0	3	3	2
S031	acetylsalicylic acid + pseudoephedrine	Salbutamol (tablets)	Increased sympathomimetic effects and exacerbation of cardiovascular adverse reactions.	Use with caution; prefer the inhaled form.	hypertension	0	2	2	2
S032	nifedipine	Quinupristin/Dalfopristin	May increase the plasma concentrations of nifedipine.	Blood pressure monitoring.	cyp3a4_inhibition	0	2	2	2
S033	tinzaparin	Thrombolytics	They increase the anticoagulant effect of tinzaparin, with an increased bleeding risk.	Avoid or carefully monitor concomitant treatment.		0	1	1	1
S034	bisoprolol	Verapamil- and diltiazem-type calcium channel antagonists	Negative influence on contractility and atrioventricular conduction. Intravenous administration of verapamil in patients on beta-blockers may induce marked arterial hypotension and AV block.	Avoid the combination; do not administer intravenous verapamil concomitantly with bisoprolol.		0	1	1	1
S035	ticagrelor	CYP3A inducers (rifampicin, phenytoin, carbamazepine, phenobarbital)	Significant decrease in ticagrelor exposure (Cmax reduced by 73%, AUC by 86%).	Avoid the combination; it may reduce the efficacy of ticagrelor.		0	3	3	3
S036	ciprofloxacin	Drugs containing polyvalent cations (calcium, magnesium, aluminium, iron), sucralfate, sevelamer, antacids, didanosine tablets	Concomitant administration decreases the absorption of ciprofloxacin through the formation of chelation complexes.	Ciprofloxacin should be administered 1-2 hours before or at least 4 hours after these drugs.	absorption_decrease	1	2	2	2
S037	valproic acid	Lorazepam	Valproate reduces the metabolism of lorazepam by 40%.	Lower doses of lorazepam are warranted.		0	2	2	2
S038	phenoxymethylpenicillin	Anticoagulants	Phenoxymethylpenicillin may interfere with anticoagulant control.	Careful monitoring of coagulation parameters.		0	3	3	3
S039	mivacurium	Lithium salts	Synergism with mivacurium, potentiation of the neuromuscular block.	Careful monitoring and dose adjustment.		0	1	1	1
S040	saccharomyces boulardii	Oral or systemic antifungal drugs	Owing to its fungal nature, Enterol 250 must not be administered simultaneously with oral or systemic antifungal drugs, as these may inactivate the Saccharomyces boulardii strain.	Avoid concomitant administration with antifungals, as these may reduce the efficacy of the probiotic.	other	1	3	3	3
S041	colchicine	Drugs with a risk of haemorrhage	Drug interaction with medicines that can cause haemorrhage, increasing the bleeding risk.	Caution with concomitant administration; monitor for signs of bleeding.	bleeding_risk	1	2	2	2
S042	spironolactone	Amiloride	High risk of marked hyperkalaemia, especially in patients with renal impairment.	The combination is contraindicated.	hyperkalemia	0	2	2	2
S043	methadone	Drugs that prolong QT or affect electrolyte balance	Increases the risk of cardiac events, including torsades de pointes.	ECG and electrolyte monitoring; avoid the combination if possible.		0	1	1	1
S044	fluoxetine	Mequitazine	Increased risk of QT-interval prolongation.	Caution and clinical monitoring are recommended when combined.		0	1	2	2
S045	fluvoxamine	Monoamine oxidase inhibitors (MAOIs), including linezolid	Risk of potentially life-threatening serotonin syndrome.	Contraindicated; fluvoxamine must not be administered concomitantly with MAOIs.		0	1	1	1
S046	vinblastine	Erythromycin	May increase the toxicity of vinblastine.	Use with caution, clinical monitoring.		0	2	2	2
S047	levothyroxine	Sucralfate, sodium polystyrene sulfonate, cholestyramine-type chelators	They reduce the intestinal absorption of levothyroxine.	Administer separately, several hours apart from levothyroxine.	absorption_decrease	0	3	3	3
S048	gliquidone	barbiturates, rifampicin, phenytoin	May reduce the hypoglycaemic effect through hepatic enzyme induction.	May require an increase in the GLURENORM dose.		0	3	3	3
S049	dapoxetine	Serotonergic drugs (SSRIs, SNRIs, tricyclic antidepressants, L-tryptophan, triptans, tramadol, linezolid, lithium, St. John's wort)	Concomitant administration may increase the incidence of serotonin-related effects, with a risk of serotonin syndrome.	Dapoxetine must not be used in combination with other serotonergic drugs or within 14 days of their discontinuation.	serotonin_syndrome	1	2	2	2
S050	dornase alfa	pancreatic enzymes	Can be used effectively and safely in combination with pancreatic enzymes.	No significant interactions reported; concomitant use is safe.		0	3	2	3
S051	duloxetine	Non-selective irreversible monoamine oxidase inhibitors (MAOIs)	Increases the risk of serotonin syndrome if administered concomitantly with duloxetine.	Concomitant use is contraindicated; at least 14 days must elapse between discontinuation of the MAOI and initiation of duloxetine, and 5 days in the reverse direction.		0	1	1	1
S052	kanamycin	Amphotericin B	Increases the risk of oto- and nephrotoxicity.	Avoid the combination with amphotericin B.		0	1	1	1
S053	tioguanine	Tacrolimus	Excessive immunosuppression with a risk of lymphoproliferation (extrapolated from ciclosporin).	Caution when combined; monitor for clinical signs of lymphoproliferation.		0	3	3	3
S054	hydrochlorothiazide	Methyldopa	Cases of haemolytic anaemia have been reported.	Haematological monitoring.		0	3	3	3
S055	formoterol	Antihistamines	Risk of QT-interval prolongation and ventricular arrhythmia.	Avoid the combination; risk of arrhythmias.	qt_prolongation	1	1	1	1
S056	quetiapine	Lithium	Does not alter pharmacokinetics, but the combination increases the risk of extrapyramidal events, somnolence and weight gain.	Monitor for CNS adverse reactions.		0	3	3	3
S057	metformin	Iodinated contrast agents	Metformin administration must be discontinued before or during the imaging procedure and must not be resumed until at least 48 hours after the procedure, provided that renal function has been re-evaluated.	Temporarily stop metformin upon exposure to iodinated contrast agents; resume only after confirmation of stable renal function.		0	2	2	2
S058	herbs (marshmallow + linden + plantain)	pancreatic enzymes	No interactions with other medicines are known. No interaction studies have been performed.	There are no data on drug interactions; caution is recommended with concomitant administration until further information is available.	unknown	0	3	3	3
S059	iohexol	Metformin	Iodinated contrast agents may cause temporary renal impairment, precipitating lactic acidosis in diabetic patients treated with metformin.	Assess renal function before and after iohexol administration in patients on metformin; consider temporary discontinuation of metformin.		0	2	2	2
S060	ferrous gluconate	Injectable iron preparations	Concomitant administration may cause a risk of fainting or shock through rapid release of iron from its complex form and saturation of transferrin.	Concomitant administration is not recommended.		0	1	1	1
S061	celecoxib	Warfarin and other coumarin anticoagulants	Celecoxib may increase the anticoagulant effect and the risk of haemorrhagic complications; haemorrhages associated with increased prothrombin time have been reported, sometimes fatal, especially in the elderly.	Careful monitoring of prothrombin time (INR) on initiation, dose change or discontinuation of celecoxib.		0	1	1	1
S062	posaconazole	Sulfonylureas (e.g., glipizide)	Posaconazole may increase the hypoglycaemic effect / lowering of blood glucose.	Careful monitoring of blood glucose in diabetic patients.		0	3	3	3
S063	levosulpiride	Drugs that prolong the QT interval	Concomitant administration of neuroleptics with drugs that prolong the QT interval increases the risk of cardiac arrhythmias.	Avoid concomitant administration owing to the increased risk of cardiac arrhythmias.		0	1	1	1
S064	netilmicin	Polymyxins, cefalotin, furosemide, etacrynic acid, amphotericin B, ciclosporins, cisplatin, other drugs with nephrotoxic or ototoxic potential	Increases the risk of ototoxicity and nephrotoxicity when administered concomitantly with aminoglycosides.	Avoid the combination.		0	1	1	1
S065	fosinopril	Diuretics	Risk of marked hypotension, especially at initiation. Potassium-sparing diuretics, potassium supplements, potassium-containing salt substitutes, or combinations with cotrimoxazole/trimethoprim may lead to significant hyperkalaemia.	Combine with caution, monitor blood pressure and serum potassium; avoid as far as possible the combination with potassium-sparing diuretics or potassium supplements.		0	2	2	2
S066	dextromethorphan	Monoamine oxidase inhibitors (MAOIs)	Increases the risk of serious adverse reactions, with possible occurrence of serotonin syndrome.	Concomitant administration is contraindicated; do not use within two weeks of MAOI discontinuation.		0	1	1	1
S067	theophylline	Anaesthesia with halothane	May cause severe cardiac rhythm disturbances in patients treated with theophylline.	Utmost caution; cardiovascular monitoring.		0	1	1	1
S068	trazodone	Digoxin	May increase the plasma concentrations of digoxin.	Monitoring of plasma concentrations.	excretion_decrease	0	3	3	3
S069	colchicine	ciclosporin	Drug interactions may occur.	Concomitant administration requires caution and careful monitoring.		0	2	2	2
S070	nifedipine	Nefazodone	Inhibits CYP3A4-mediated metabolism, increasing the plasma concentrations of nifedipine.	Blood pressure monitoring and dose adjustment.	cyp3a4_inhibition	0	2	2	2
S071	ascorbic acid + paracetamol + pheniramine	MAOIs (monoamine oxidase inhibitors)	The combination with pheniramine may prolong and intensify the anticholinergic and CNS-depressant side effects.	The combination is contraindicated.		0	2	2	2
S072	gabapentin	Cimetidine	Slight decrease in the renal excretion of gabapentin, clinically insignificant.	No adjustment required.		0	3	3	3
S073	methyldopa	Anticoagulants	Increases the anticoagulant effect, risk of bleeding.	Monitor INR and signs of bleeding.	bleeding_risk	1	1	1	1
S074	idarubicin	Oral anticoagulants	The risk of an interaction cannot be excluded.	Monitor INR with increased frequency.		0	2	2	2
S075	fluoxetine	Drugs that prolong QT (class IA and III antiarrhythmics, antipsychotics, TCAs, certain antimicrobials, antimalarials, certain antihistamines)	Possible cumulative QT-interval prolonging effect.	Caution is recommended when combined.		0	1	1	1
S076	perindopril	Sacubitril/valsartan	Increases the risk of angioedema.	Contraindicated; perindopril treatment must not be initiated earlier than 36 hours after the last dose of sacubitril/valsartan, and vice versa.		0	1	1	1
S077	mebendazole	Metronidazole	Concomitant administration of mebendazole and metronidazole should be avoided.	Concomitant administration should be avoided owing to the risk of severe adverse reactions.	other	0	1	1	1
S078	ferrous gluconate	Tetracyclines	Iron salts decrease the absorption of tetracyclines.	Administer iron salts more than 2 hours apart from tetracyclines.	absorption_decrease	1	2	2	2
S079	lapatinib	CYP2C8 substrates with a narrow therapeutic index (repaglinide)	Lapatinib inhibits CYP2C8 and may increase exposure to repaglinide.	Concomitant administration should be avoided.		0	2	2	2
S080	neostigmine methylsulfate	Suxamethonium	Neostigmine may inhibit the metabolism of suxamethonium, enhancing and prolonging its action.	Avoid the combination or monitor the patient for the adverse reactions of suxamethonium.		0	1	1	1
S081	flurbiprofen	NSAIDs (non-steroidal anti-inflammatory drugs)	Increases the risk of hypersensitivity reactions, haemorrhage, gastric ulcer, and renal, hepatic or cardiac failure.	Concomitant administration requires caution or is contraindicated in certain conditions.		0	2	1	1
S082	perindopril	Racecadotril	Increased risk of angioedema.	Increased attention when combined.		0	2	2	2
S083	ascorbic acid	Barbiturates	Barbiturates promote the excretion of ascorbic acid in the urine.	Caution; possible need for ascorbic acid supplementation.		0	3	3	3
S084	diltiazem	Beta-adrenergic blockers	Disturbances of cardiac automaticity, marked bradycardia, sinoatrial and atrioventricular block, and heart failure through a synergistic effect.	The combination only under medical supervision and ECG monitoring.	additive_effect	1	1	1	1
S085	methotrexate	Phenytoin	Reduction of the plasma concentrations of phenytoin.	Monitoring of phenytoin plasma concentrations.		0	3	3	3
S086	codeine	Anaesthetics and antipsychotics	Potentiates the sedative and hypotensive effect.	Use with caution; monitor blood pressure and level of consciousness.	cns_depression	1	2	2	2
S087	dutasteride	Moderate CYP3A4 inhibitors (e.g., verapamil, diltiazem)	Serum concentrations of dutasteride were 1.6-1.8 times higher in patients treated concomitantly with these inhibitors.	Careful monitoring for adverse reactions; adjustment of the dosing frequency may be considered if adverse reactions occur.		0	3	3	3
S088	cinolazepam	Antiepileptics	Increases the central depressant effect.	Careful monitoring for potentiation of sedative effects.		0	2	2	2
S089	repaglinide	Other antidiabetic drugs, MAOIs, ACE inhibitors, salicylates, NSAIDs, octreotide, ethyl alcohol, anabolic steroids	Potentiates the hypoglycaemic effect of repaglinide.	Monitor the patient for hypoglycaemia.		0	2	2	2
S090	amlodipine + hydrochlorothiazide + olmesartan	Digitalis glycosides, class Ia/III antiarrhythmics, antipsychotics, antibiotics, other drugs that can induce torsades de pointes	Hypokalaemia/hypomagnesaemia increase the risk of arrhythmias.	Periodic monitoring of serum potassium and ECG.		0	1	1	1

## Sheet: tier_validation_confusion_matri
system	1	2	3
1	30	0	0
2	1	29	0
3	0	0	30
